# Supplementary material for: Prevalence of Eating Disorders and Disordered Eating Behaviours amongst Adolescents and Young Adults in Saudi Arabia: A Systematic Review
Source: Nutrients. 2023 Nov 1;15(21):4643. doi: 10.3390/nu15214643 (PMC10649920; doi:10.3390/nu15214643)
Supplement: Supplementary file 1 [file nutrients-15-04643-s001.zip]

Archive with 2 entries (2 files):
- S1.Search Strategies.pdf
- S2. JBI Quality Appraisal Table.pdf
